# Supplementary material for: Pathogen Quantitation in Complex Matrices: A Multi-Operator Comparison of DNA Extraction Methods with a Novel Assessment of PCR Inhibition
Source: PLoS One. 2011 Mar 23;6(3):e17916. doi: 10.1371/journal.pone.0017916 (PMC3063169; doi:10.1371/journal.pone.0017916)
Supplement: Table S1 — Soil characteristics. (XLSX) [file pone.0017916.s001.xlsx]

## Sheet: Sheet1
Table S1. Soil characteristics.
Soil Characteristics	TOC% 1	pH	Sand %	Silt %	Clay	Density	Soil type
					%	(g/cm3)
Warwick Cryfield	6.2	6.8	63.6	18.4	11.7	1.53	sandy loam
Kilkenny 34	3.7	6.9	53.78	31.31	14.9	1.53	grey-brown podsol
Stockton	10.89	8	17.65	37.93	44.42	1.48	clay
1Total Organic Carbon
