# Supplementary material for: Pathogen Quantitation in Complex Matrices: A Multi-Operator Comparison of DNA Extraction Methods with a Novel Assessment of PCR Inhibition
Source: PLoS One. 2011 Mar 23;6(3):e17916. doi: 10.1371/journal.pone.0017916 (PMC3063169; doi:10.1371/journal.pone.0017916)
Supplement: Table S2 — Nucleic acids absorbance ratios and yield. (XLSX) [file pone.0017916.s002.xlsx]

## Sheet: Sheet4
	1.21113	±	0.0328163	#VALUE!
	0.835938	±	0.25532
	0.985406	±	0.155841
	0.891267	±	0.124226
	0.372656	±	0.0351104
	0.399031	±	0.0361186
	0.312129	±	0.0294883
	0.544594	±	0.0297534
	0.481938	±	0.0352954
	0.476594	±	0.0459137
	0.186719	±	0.0279058
	0.16775	±	0.0290277
	0.0723125	±	0.0081737
	0.1805	±	0.0334372
	0.115774	±	0.00878815
	0.111281	±	0.0369891
	0.500563	±	0.0343739
	0.599969	±	0.0425668
	0.487625	±	0.041589

## Sheet: Sheet2
			DNA absorbance ratios (nm)
Method	Soil type	260:230	270:260	280:260	DNA yield (ng)
Griffiths	Kilkenny	1.21 ± 0.18	1.16 ± 0.08	1.63 ± 0.08	14910.07 ± 7159.46
Griffiths	Stockton	0.83 ±1.44	1.08 ± 0.12	1.50 ± 0.14	10378.04 ± 8858.19
Griffiths	Warwick	0.98 ± 0.88	1.13 ± 0.16	1.48 ± 0.22	5672.81 ± 4158.46
Griffiths 0.1 g	Warwick	0.89 ± 0.7	0.85 ± 0.57	1.22 ±1.93	1206.61 ± 1594.20
MoBio PowerSoil	Kilkenny	0.37 ± 0.19	1.43 ± 0.38	1.98 ± 0.79	3178.76 ± 4011.88
MoBio PowerSoil	Stockton	0.39 ± 0.20	1.28 ± 0.24	2.41 ± 4.03	5484.67 ± 7083.47
MoBio PowerSoil	Warwick	0.31 ± 0.16	1.41 ± 0.41	1.88 ± 0.96	3643.63 ± 7479.47
MoBio UltraClean	Kilkenny	0.54 ± 0.16	1.17 ± 0.04	1.41 ± 0.11	3124.6 ± 2325.50
MoBio UltraClean	Stockton	0.48 ± 0.19	1.16 ± 0.09	1.45 ± 0.22	2143.43 ± 2288.95
MoBio UltraClean	Warwick	0.47 ± 0.25	1.11 ± 0.50	1.41 ± 0.34	1181.48 ± 1315.78
MPBio FastDNA	Kilkenny	0.18 ± 0.15	1.18 ± 0.02	1.42 ± 0.05	7833.9 ± 4718.92
MPBio FastDNA	Stockton	0.16 ± 0.16	1.19 ± 0.12	1.45 ± 0.10	6759.53 ± 3382.62
MPBio FastDNA	Warwick	0.07 ± 0.04	1.24 ± 0.06	1.51 ± 0.10	3413.12 ± 2235.92
MPBio FastDNA 0.1 g	Kilkenny	0.18 ± 0.18	1.16 ± 0.03	1.37 ± 0.11	9345.46 ± 13042.6
MPBio FastDNA 0.1 g	Stockton	0.11 ± 0.04	1.15 ± 0.21	1.40 ± 0.30	5947.25 ± 4524.03
MPBio FastDNA 0.1 g	Warwick	0.11 ± 0.20	1.19 ± 0.07	1.37 ± 0.13	3718.75 ± 5289.70
QIAamp stool	Kilkenny	0.50 ± 0.19	1.16 ± 0.10	1.34 ± 0.19	3299.37 ± 2728.05
QIAamp stool	Stockton	0.59 ± 0.24	1.18 ± 0.11	1.44 ± 0.24	7699.37 ± 7332.33
QIAamp stool	Warwick	0.48 ± 0.23	1.21 ± 0.24	1.50 ± 0.44	3758.12 ± 5366.02
			DNA absorbance ratios (nm)
Method	Soil type	260:230	270:260	280:260	DNA yield (ng)
Griffiths	Badger Faeces	0.56 ± 0.09	1.10 ± 0.07	1.41 ± 0.09	14466.09 ± 4936.08
Griffiths	Cow Slurry	1.01 ± 0.45	1.15 ± 0.10	1.67 ± 0.25	42092.5 ± 28941.2
Griffiths 0.1 g	Badger Faeces	0.93 ± 0.18	1.18 ± 0.07	1.63 ± 0.59	10477.10 ± 7380.27
MoBio PowerSoil	Badger Faeces	0.36 ± 0.17	1.27 ± 0.17	1.52 ± 0.24	4809.18 ± 7572.11
MoBio PowerSoil	Cow Slurry	0.41 ± 0.26	1.25 ± 0.20	1.53 ± 0.45	3549.84 ± 3950.96
MoBio UltraClean	Badger Faeces	0.38 ± 0.18	1.10 ± 0.07	1.25 ± 0.23	2048.35 ± 3120.19
MoBio UltraClean	Cow Slurry	0.30 ± 0.05	0.99 ± 0.04	0.98 ± 0.10	2538.20 ± 1338.95
MPBio FastDNA	Badger Faeces	0.17 ± 0.13	1.18 ± 0.03	1.45 ± 0.09	6514.21 ± 3779.39
MPBio FastDNA	Cow Slurry	0.70 ± 3.66	1.20 ± 0.08	1.47 ± 0.16	7794.37 ± 3923.29
MPBio FastDNA 0.1 g	Badger Faeces	0.08 ± 0.04	1.21 ± 0.02	1.50 ± 0.06	3309.53 ± 1240.74
MPBio FastDNA 0.1 g	Cow Slurry	0.18 ± 0.20	1.16 ± 0.04	1.43 ± 0.13	6386.36 ± 2538.27
QIAamp stool	Badger Faeces	0.55 ± 0.18	1.17 ± 0.07	1.40 ± 0.17	5074.37 ± 4057.88
QIAamp stool	Cow Slurry	0.36 ± 0.12	1.01 ± 0.18	1.09 ± 0.38	4055 ± 2844.98
			DNA absorbance ratios (nm)
Method	Sample type	A260/A230	A260/A270	A260/A280	Nucleic acids
					yield (ng)
	Soils
FastDNA® Spin kit	Kilkenny	0.18 ± 0.15	1.18 ± 0.02	1.42 ± 0.05	7833 ± 4718		5672±735
FastDNA® Spin kit	Stockton	0.16 ± 0.16	1.19 ± 0.12	1.45 ± 0.10	6759 ± 3382		1206±281
FastDNA® Spin kit	Warwick	0.07 ± 0.04	1.24 ± 0.06	1.51 ± 0.10	3413 ± 2235		3178±709
Modified FastDNA® Spin kit 0.1 g	Kilkenny	0.18 ± 0.18	1.16 ± 0.03	1.37 ± 0.11	9345 ± 13042		5484±1252
Modified FastDNA® Spin kit 0.1 g	Stockton	0.11 ± 0.04	1.15 ± 0.21	1.40 ± 0.30	5947 ± 4524		3643±1322
Modified FastDNA® Spin kit 0.1 g	Warwick	0.11 ± 0.20	1.19 ± 0.07	1.37 ± 0.13	3718± 5289		3124±411
PowerSoilTM	Kilkenny	0.37 ± 0.19	1.43 ± 0.38	1.98 ± 0.79	3178± 4011		3413±395
PowerSoilTM	Stockton	0.39 ± 0.20	1.28 ± 0.24	2.41 ± 4.03	5484 ± 7083		9345±2305
PowerSoilTM	Warwick	0.31 ± 0.16	1.41 ± 0.41	1.88 ± 0.96	3643 ± 7479		5947±812
QIAamp Stool kit	Kilkenny	0.50 ± 0.19	1.16 ± 0.10	1.34 ± 0.19	3299 ± 2728		3718±935
QIAamp Stool kit	Stockton	0.59 ± 0.24	1.18 ± 0.11	1.44 ± 0.24	7699 ± 7332		3299±482
QIAamp Stool kit	Warwick	0.48 ± 0.23	1.21 ± 0.24	1.50 ± 0.44	3758± 5366		7699±1296
UltraCleanTM	Kilkenny	0.54 ± 0.16	1.17 ± 0.04	1.41 ± 0.11	3124 ± 2325		3758±948
UltraCleanTM	Stockton	0.48 ± 0.19	1.16 ± 0.09	1.45 ± 0.22	2143 ± 2288		14910±1265
UltraCleanTM	Warwick	0.47 ± 0.25	1.11 ± 0.50	1.41 ± 0.34	1181 ± 1315		10378±1565
Griffiths	Kilkenny	1.21 ± 0.18	1.16 ± 0.08	1.63 ± 0.08	14910 ± 7159		2143±404
Griffiths	Stockton	0.83 ±1.44	1.08 ± 0.12	1.50 ± 0.14	10378 ± 8858		1181±232
Griffiths	Warwick	0.98 ± 0.88	1.13 ± 0.16	1.48 ± 0.22	5672 ± 4158		7833±834
Modified Griffiths 0.1 g	Warwick	0.89 ± 0.7	0.85 ± 0.57	1.22 ±1.93	1206 ± 1594		6759±597
	Faeces
FastDNA® Spin kit	Badger Faeces	0.17 ± 0.13	1.18 ± 0.03	1.45 ± 0.09	6514±668		6514±668
FastDNA® Spin kit	Cow Slurry	0.70 ± 3.66	1.20 ± 0.08	1.47 ± 0.16	7794±693		7794±693
Modified FastDNA® Spin kit 0.1 g	Badger Faeces	0.08 ± 0.04	1.21 ± 0.02	1.50 ± 0.06	3309±219		3309±219
Modified FastDNA® Spin kit 0.1 g	Cow Slurry	0.18 ± 0.20	1.16 ± 0.04	1.43 ± 0.13	6386±441		6386±441
PowerSoilTM	Badger Faeces	0.36 ± 0.17	1.27 ± 0.17	1.52 ± 0.24	4809±1338		4809±1338
PowerSoilTM	Cow Slurry	0.41 ± 0.26	1.25 ± 0.20	1.53 ± 0.45	3549±698		3549±698
QIAamp Stool kit	Badger Faeces	0.55 ± 0.18	1.17 ± 0.07	1.40 ± 0.17	5074±717		5074±717
QIAamp Stool kit	Cow Slurry	0.36 ± 0.12	1.01 ± 0.18	1.09 ± 0.38	4055±502		4055±502
UltraCleanTM	Badger Faeces	0.38 ± 0.18	1.10 ± 0.07	1.25 ± 0.23	2048±551		2048±551
UltraCleanTM	Cow Slurry	0.30 ± 0.05	0.99 ± 0.04	0.98 ± 0.10	2538±236
Griffiths	Badger Faeces	0.56 ± 0.09	1.10 ± 0.07	1.41 ± 0.09	14466±872		14466±872
Griffiths	Cow Slurry	1.01 ± 0.45	1.15 ± 0.10	1.67 ± 0.25	42092±5116		42092±5116
Modified Griffiths 0.1 g	Badger Faeces	0.93 ± 0.18	1.18 ± 0.07	1.63 ± 0.59	10477±1304		10477±1304

## Sheet: Sheet1
Methodextraction	soil	260:230				270:260	AvgOfspec_ratio280	AvgOfDNA_yield	StDevOfspec_ratio230	StDevOfspec_ratio270	StDevOfspec_ratio280	StDevOfDNA_yield	CountOfno	SterrorOfspec_ratio230	SterrorOfspec_ratio270	SterrorOfspec_ratio280	SterrorOfDNA_yield
Griffiths	Kilkenny	1.21113	±	0.185637		1.16269	1.63591	14910.1	0.185637	0.0815805	0.0888897	7159.46	32	0.0328163	0.0144215	0.0157136	1265.63
Griffiths	Stockton	0.835938	±	1.44431		1.08175	1.50694	10378	1.44431	0.12087	0.149331	8858.2	32	0.25532	0.0213669	0.0263983	1565.92
Griffiths	Warwick	0.985406	±	0.881572		1.13275	1.48956	5672.81	0.881572	0.16202	0.226514	4158.46	32	0.155841	0.0286413	0.0400424	735.119
Griffiths 0.1 g	Warwick	0.891267	±	0.70273		0.858516	1.22945	1206.61	0.70273	0.570575	1.93052	1594.2	32	0.124226	0.100864	0.341271	281.818
MoBio PowerSoil	Kilkenny	0.372656	±	0.198614		1.43216	1.98084	3178.77	0.198614	0.384035	0.793583	4011.88	32	0.0351104	0.0678885	0.140287	709.207
MoBio PowerSoil	Stockton	0.399031	±	0.204318		1.28694	2.41406	5484.68	0.204318	0.241407	4.03485	7083.47	32	0.0361186	0.0426752	0.713268	1252.19
MoBio PowerSoil	Warwick	0.312129	±	0.166811		1.41752	1.88616	3643.64	0.166811	0.416282	0.963014	7479.47	32	0.0294883	0.073589	0.170238	1322.2
MoBio UltraClean	Kilkenny	0.544594	±	0.168311		1.17553	1.41844	3124.61	0.168311	0.0401385	0.119922	2325.51	32	0.0297534	0.00709554	0.0211995	411.096
MoBio UltraClean	Stockton	0.481938	±	0.199661		1.16816	1.45353	2143.44	0.199661	0.0950593	0.226842	2288.95	32	0.0352954	0.0168043	0.0401004	404.633
MoBio UltraClean	Warwick	0.476594	±	0.259727		1.11325	1.41678	1181.48	0.259727	0.501086	0.341501	1315.78	32	0.0459137	0.0885803	0.0603695	232.599
MPBio FastDNA	Kilkenny	0.186719	±	0.157859		1.18003	1.42316	7833.91	0.157859	0.0284259	0.0550859	4718.93	32	0.0279058	0.00502503	0.00973791	834.196
MPBio FastDNA	Stockton	0.16775	±	0.164205		1.19669	1.45272	6759.53	0.164205	0.122088	0.105309	3382.63	32	0.0290277	0.0215823	0.0186161	597.969
MPBio FastDNA	Warwick	0.0723125	±	0.0462374		1.24097	1.51559	3413.12	0.0462374	0.0671428	0.107107	2235.92	32	0.0081737	0.0118693	0.0189341	395.259
MPBio FastDNA 0.1 g	Kilkenny	0.1805	±	0.18915		1.16837	1.37556	9345.47	0.18915	0.0354244	0.111872	13042.6	32	0.0334372	0.00626221	0.0197764	2305.64
MPBio FastDNA 0.1 g	Stockton	0.115774	±	0.0489304		1.1509	1.40506	5947.26	0.0489304	0.217638	0.308317	4524.03	31	0.00878815	0.039089	0.0553754	812.541
MPBio FastDNA 0.1 g	Warwick	0.111281	±	0.209242		1.19116	1.37747	3718.75	0.209242	0.0742724	0.139304	5289.7	32	0.0369891	0.0131296	0.0246257	935.096
QIAamp stool	Kilkenny	0.500563	±	0.194448		1.16709	1.34941	3299.38	0.194448	0.10881	0.198564	2728.06	32	0.0343739	0.0192351	0.0351015	482.257
QIAamp stool	Stockton	0.599969	±	0.240794		1.18094	1.44338	7699.38	0.240794	0.111443	0.246764	7332.33	32	0.0425668	0.0197005	0.0436221	1296.19
QIAamp stool	Warwick	0.487625	±	0.235263		1.21484	1.50194	3758.12	0.235263	0.240066	0.441907	5366.02	32	0.041589	0.0424381	0.0781189	948.588
Methodextraction	soiltype	AvgOfspec_ratio230	AvgOfspec_ratio270	AvgOfspec_ratio280	AvgOfDNA_yield	StDevOfspec_ratio230	StDevOfspec_ratio270	StDevOfspec_ratio280	StDevOfDNA_yield	CountOfno	SterrorOfspec_ratio230	SterrorOfspec_ratio270	SterrorOfspec_ratio280	SterrorOfDNA_yield
Griffiths	Badger Faeces	0.565031	1.10725	1.41234	14466.1	0.0975978	0.0761857	0.0930403	4936.09	32	0.017253	0.0134679	0.0164474	872.585
Griffiths	Cow Faeces	1.01926	1.15594	1.67661	42092.5	0.453308	0.108272	0.254298	28941.2	32	0.0801343	0.0191399	0.044954	5116.14
Griffiths 0.1	Badger Faeces	0.936469	1.18712	1.63675	10477.1	0.183591	0.0742575	0.599626	7380.28	32	0.0324546	0.013127	0.106	1304.66
MoBio UltraClean	Badger Faeces	0.381812	1.10656	1.25994	2048.36	0.181097	0.073164	0.235284	3120.19	32	0.0320138	0.0129337	0.0415927	551.577
MoBio UltraClean	Cow Faeces	0.307906	0.991062	0.985594	2538.2	0.0538051	0.0455341	0.101442	1338.96	32	0.00951149	0.00804936	0.0179325	236.696
Qbio Fast Prep	Badger Faeces	0.174	1.18356	1.45513	6514.22	0.138445	0.0394338	0.0928414	3779.39	32	0.0244738	0.00697099	0.0164122	668.108
Qbio Fast Prep	Cow Faeces	0.709031	1.20572	1.47609	7794.38	3.66411	0.0886021	0.165672	3923.29	32	0.647729	0.0156628	0.0292869	693.547
Qbio Fast Prep 0.1	Badger Faeces	0.0805	1.21191	1.50934	3309.53	0.049799	0.0295704	0.0677413	1240.75	32	0.00880329	0.00522736	0.0119751	219.335
Qbio Fast Prep 0.1	Cow Faeces	0.18803	1.16912	1.43612	6386.36	0.206459	0.047275	0.130685	2538.27	33	0.03594	0.00822952	0.0227493	441.856
Qiagen, Manual	Badger Faeces	0.554875	1.17584	1.40669	5074.38	0.187715	0.0792872	0.176127	4057.88	32	0.0331837	0.0140161	0.0311352	717.339
Qiagen, Manual	Cow Faeces	0.366875	1.01859	1.09716	4055	0.127614	0.186469	0.388848	2844.99	32	0.0225592	0.0329634	0.0687392	502.927
Griffiths	Badger Faeces	0.565031	1.10725	1.41234	14466.1	0.0975978	0.0761857	0.0930403	4936.09	32	32	32	32	0.017253	0.0134679	0.0164474	872.585
Griffiths	Cow Faeces	1.01926	1.15594	1.67661	42092.5	0.453308	0.108272	0.254298	28941.2	32	32	32	32	0.0801343	0.0191399	0.044954	5116.14
Griffiths 0.1	Badger Faeces	0.936469	1.18712	1.63675	10477.1	0.183591	0.0742575	0.599626	7380.28	32	32	32	32	0.0324546	0.013127	0.106	1304.66
MoBio PowerSoil	Badger Faeces	0.363969	1.27581	1.52744	4809.18	0.176957	0.178842	0.243016	7572.11	32	32	32	32	0.0312819	0.0316151	0.0429595	1338.57
MoBio PowerSoil	Cow Faeces	0.412687	1.25766	1.53044	3549.85	0.263228	0.206748	0.45617	3950.96	32	32	32	32	0.0465326	0.0365482	0.0806402	698.438
MoBio UltraClean	Badger Faeces	0.381812	1.10656	1.25994	2048.36	0.181097	0.073164	0.235284	3120.19	32	32	32	32	0.0320138	0.0129337	0.0415927	551.577
MoBio UltraClean	Cow Faeces	0.307906	0.991062	0.985594	2538.2	0.0538051	0.0455341	0.101442	1338.96	32	32	32	32	0.00951149	0.00804936	0.0179325	236.696
MPbio FastDNA	Badger Faeces	0.174	1.18356	1.45513	6514.22	0.138445	0.0394338	0.0928414	3779.39	32	32	32	32	0.0244738	0.00697099	0.0164122	668.108
Qbio Fast Prep	Cow Faeces	0.709031	1.20572	1.47609	7794.38	3.66411	0.0886021	0.165672	3923.29	32	32	32	32	0.647729	0.0156628	0.0292869	693.547
Mbio FastDNA 0.1	Badger Faeces	0.0805	1.21191	1.50934	3309.53	0.049799	0.0295704	0.0677413	1240.75	32	32	32	32	0.00880329	0.00522736	0.0119751	219.335
Qbio Fast Prep 0.1	Cow Faeces	0.18803	1.16912	1.43612	6386.36	0.206459	0.047275	0.130685	2538.27	33	33	33	33	0.03594	0.00822952	0.0227493	441.856
QIAamp stool	Badger Faeces	0.554875	1.17584	1.40669	5074.38	0.187715	0.0792872	0.176127	4057.88	32	32	32	32	0.0331837	0.0140161	0.0311352	717.339
Qiagen, Manual	Cow Faeces	0.366875	1.01859	1.09716	4055	0.127614	0.186469	0.388848	2844.99	32	32	32	32	0.0225592	0.0329634	0.0687392	502.927

## Sheet: Sheet3
Griffiths	Badger Faeces		872.585		14466	±	872	14466±872
Griffiths	Cow Faeces		5116.14		42092	±	5116	42092±5116
Griffiths 0.1	Badger Faeces		1304.66		10477	±	1304	10477±1304
MoBio PowerSoil	Badger Faeces		281.818		4809	±	1338	4809±1338
MoBio PowerSoil	Cow Faeces		551.577		3549	±	698	3549±698
MoBio UltraClean	Badger Faeces		236.696		2048	±	551	2048±551
MoBio UltraClean	Cow Faeces		668.108		2538	±	236	2538±236
MPbio FastDNA	Badger Faeces		693.547		6514	±	668	6514±668
Qbio Fast Prep	Cow Faeces		219.335		7794	±	693	7794±693
Mbio FastDNA 0.1	Badger Faeces		441.856		3309	±	219	3309±219
Qbio Fast Prep 0.1	Cow Faeces		717.339		6386	±	441	6386±441
QIAamp stool	Badger Faeces		502.927		5074	±	717	5074±717
Qiagen, Manual	Cow Faeces				4055	±	502	4055±502
			SterrorOfDNA_yield
Griffiths	Kilkenny		1265.63		14910	±	1265	14910±1265
Griffiths	Stockton		1565.92		10378	±	1565	10378±1565
Griffiths	Warwick		735.119		5672	±	735	5672±735
Griffiths 0.1 g	Warwick		281.818		1206	±	281	1206±281
MoBio PowerSoil	Kilkenny		709.207		3178	±	709	3178±709
MoBio PowerSoil	Stockton		1252.19		5484	±	1252	5484±1252
MoBio PowerSoil	Warwick		1322.2		3643	±	1322	3643±1322
MoBio UltraClean	Kilkenny		411.096		3124	±	411	3124±411
MoBio UltraClean	Stockton		404.633		2143	±	404	2143±404
MoBio UltraClean	Warwick		232.599		1181	±	232	1181±232
MPBio FastDNA	Kilkenny		834.196		7833	±	834	7833±834
MPBio FastDNA	Stockton		597.969		6759	±	597	6759±597
MPBio FastDNA	Warwick		395.259		3413	±	395	3413±395
MPBio FastDNA 0.1 g	Kilkenny		2305.64		9345	±	2305	9345±2305
MPBio FastDNA 0.1 g	Stockton		812.541		5947	±	812	5947±812
MPBio FastDNA 0.1 g	Warwick		935.096		3718	±	935	3718±935
QIAamp stool	Kilkenny		482.257		3299	±	482	3299±482
QIAamp stool	Stockton		1296.19		7699	±	1296	7699±1296
QIAamp stool	Warwick		948.588		3758	±	948	3758±948

## Sheet: Sheet5
Table S2. Nucleic acids absorbance ratios and yield.
		DNA absorbance ratios
Method	Sample type	A260/230	A260/270	A260/280	Nucleic acids
					yield (ng)
	Soils
FastDNA® Spin kit	Kilkenny	0.18 ± 0.15	1.18 ± 0.02	1.42 ± 0.05	7833 ± 4718
FastDNA® Spin kit	Stockton	0.16 ± 0.16	1.19 ± 0.12	1.45 ± 0.10	6759 ± 3382
FastDNA® Spin kit	Warwick	0.07 ± 0.04	1.24 ± 0.06	1.51 ± 0.10	3413 ± 2235
Modified FastDNA® Spin kit 0.1 g	Kilkenny	0.18 ± 0.18	1.16 ± 0.03	1.37 ± 0.11	9345 ± 13042
Modified FastDNA® Spin kit 0.1 g	Stockton	0.11 ± 0.04	1.15 ± 0.21	1.40 ± 0.30	5947 ± 4524
Modified FastDNA® Spin kit 0.1 g	Warwick	0.11 ± 0.20	1.19 ± 0.07	1.37 ± 0.13	3718± 5289
PowerSoilTM	Kilkenny	0.37 ± 0.19	1.43 ± 0.38	1.98 ± 0.79	3178± 4011
PowerSoilTM	Stockton	0.39 ± 0.20	1.28 ± 0.24	2.41 ± 4.03	5484 ± 7083
PowerSoilTM	Warwick	0.31 ± 0.16	1.41 ± 0.41	1.88 ± 0.96	3643 ± 7479
QIAamp Stool kit	Kilkenny	0.50 ± 0.19	1.16 ± 0.10	1.34 ± 0.19	3299 ± 2728
QIAamp Stool kit	Stockton	0.59 ± 0.24	1.18 ± 0.11	1.44 ± 0.24	7699 ± 7332
QIAamp Stool kit	Warwick	0.48 ± 0.23	1.21 ± 0.24	1.50 ± 0.44	3758± 5366
UltraCleanTM	Kilkenny	0.54 ± 0.16	1.17 ± 0.04	1.41 ± 0.11	3124 ± 2325
UltraCleanTM	Stockton	0.48 ± 0.19	1.16 ± 0.09	1.45 ± 0.22	2143 ± 2288
UltraCleanTM	Warwick	0.47 ± 0.25	1.11 ± 0.50	1.41 ± 0.34	1181 ± 1315
Griffiths	Kilkenny	1.21 ± 0.18	1.16 ± 0.08	1.63 ± 0.08	14910 ± 7159
Griffiths	Stockton	0.83 ±1.44	1.08 ± 0.12	1.50 ± 0.14	10378 ± 8858
Griffiths	Warwick	0.98 ± 0.88	1.13 ± 0.16	1.48 ± 0.22	5672 ± 4158
Modified Griffiths 0.1 g	Warwick	0.89 ± 0.7	0.85 ± 0.57	1.22 ±1.93	1206 ± 1594
	Faeces
FastDNA® Spin kit	Badger Faeces	0.17 ± 0.13	1.18 ± 0.03	1.45 ± 0.09	6514±668
FastDNA® Spin kit	Cow Slurry	0.70 ± 3.66	1.20 ± 0.08	1.47 ± 0.16	7794±693
Modified FastDNA® Spin kit 0.1 g	Badger Faeces	0.08 ± 0.04	1.21 ± 0.02	1.50 ± 0.06	3309±219
Modified FastDNA® Spin kit 0.1 g	Cow Slurry	0.18 ± 0.20	1.16 ± 0.04	1.43 ± 0.13	6386±441
PowerSoilTM	Badger Faeces	0.36 ± 0.17	1.27 ± 0.17	1.52 ± 0.24	4809±1338
PowerSoilTM	Cow Slurry	0.41 ± 0.26	1.25 ± 0.20	1.53 ± 0.45	3549±698
QIAamp Stool kit	Badger Faeces	0.55 ± 0.18	1.17 ± 0.07	1.40 ± 0.17	5074±717
QIAamp Stool kit	Cow Slurry	0.36 ± 0.12	1.01 ± 0.18	1.09 ± 0.38	4055±502
UltraCleanTM	Badger Faeces	0.38 ± 0.18	1.10 ± 0.07	1.25 ± 0.23	2048±551
UltraCleanTM	Cow Slurry	0.30 ± 0.05	0.99 ± 0.04	0.98 ± 0.10	2538±236
Griffiths	Badger Faeces	0.56 ± 0.09	1.10 ± 0.07	1.41 ± 0.09	14466±872
Griffiths	Cow Slurry	1.01 ± 0.45	1.15 ± 0.10	1.67 ± 0.25	42092±5116
Modified Griffiths 0.1 g	Badger Faeces	0.93 ± 0.18	1.18 ± 0.07	1.63 ± 0.59	10477±1304
Data are means ± standard errors from experiments conducted by 4 different operators.
